# Supplementary material for: The Potential of Food Fortification as an Enabler of More Environmentally Sustainable, Nutritionally Adequate Diets
Source: Nutrients. 2023 May 25;15(11):2473. doi: 10.3390/nu15112473 (PMC10255058; doi:10.3390/nu15112473)
Supplement: Supplementary file 1 [file nutrients-15-02473-s001.zip]

Archive with 2 entries (2 files):
- Supplementary Figure S1.pdf
- Supplementary Tables 1-4.xlsx
